# Supplementary material for: Spatial Structure, Transmission Modes and the Evolution of Viral Exploitation Strategies
Source: PLoS Pathog. 2015 Apr 21;11(4):e1004810. doi: 10.1371/journal.ppat.1004810 (PMC4405370; doi:10.1371/journal.ppat.1004810)
Supplement: S1 Data — (TXT) [file ppat.1004810.s002.txt]

===================================
Data Figure 5
===================================
		mut857
Mixing	Day	marker	fitness
no	1	yfp	0.027501199
no	1	yfp	0.006889883
no	1	yfp	0.005374902
no	1	cfp	0.01138907
no	1	cfp	0.005995246
no	1	cfp	0.007826994
30s	1	yfp	0.022325391
30s	1	yfp	0.049063634
30s	1	yfp	0.062314393
30s	1	cfp	0.020631292
30s	1	cfp	0.030113128
30s	1	cfp	0.035583411
24h	1	yfp	0.035701902
24h	1	yfp	0.084954764
24h	1	yfp	0.048422809
24h	1	cfp	0.074023024
24h	1	cfp	0.090042947
24h	1	cfp	0.089959919
24h-wet	1	yfp	2.924244519
24h-wet	1	yfp	2.500068536
24h-wet	1	yfp	2.60601538
24h-wet	1	cfp	0.994356698
24h-wet	1	cfp	1.464892645
24h-wet	1	cfp	1.283197096
no	2	yfp	0.012448269
no	2	yfp	0.008064029
no	2	yfp	0.005607224
no	2	cfp	0.010568798
no	2	cfp	0.006705028
no	2	cfp	0.008396301
30s	2	yfp	0.297936405
30s	2	yfp	0.468208944
30s	2	yfp	0.092389128
30s	2	cfp	0.267064732
30s	2	cfp	0.434035642
30s	2	cfp	0.214265429
24h	2	yfp	0.029983694
24h	2	yfp	0.07386515
24h	2	yfp	0.03075202
24h	2	cfp	0.105420354
24h	2	cfp	0.154491968
24h	2	cfp	0.123394774
24h-wet	2	yfp	4.199173771
24h-wet	2	yfp	2.64514646
24h-wet	2	yfp	2.445640286
24h-wet	2	cfp	2.429377545
24h-wet	2	cfp	1.546292982
24h-wet	2	cfp	1.458460118
no	3	yfp	0.008697114
no	3	yfp	0.007604053
no	3	yfp	0.012379836
no	3	cfp	0.016740783
no	3	cfp	0.034753483
no	3	cfp	0.012579521
30s	3	yfp	0.243358814
30s	3	yfp	0.449642577
30s	3	yfp	0.166864057
30s	3	cfp	0.072083515
30s	3	cfp	0.288096705
30s	3	cfp	0.099163502
24h	3	yfp	0.162132581
24h	3	yfp	0.130363845
24h	3	yfp	0.030465733
24h	3	cfp	0.167832938
24h	3	cfp	0.189354527
24h	3	cfp	0.210155589
24h-wet	3	yfp	3.032654425
24h-wet	3	yfp	2.688806295
24h-wet	3	yfp	1.061940406
24h-wet	3	cfp	1.640738471
24h-wet	3	cfp	1.594684371
24h-wet	3	cfp	1.571661349
=============================================================
Data Figure 6
=============================================================
mut857 Mixing mut857 mut857 W_h / W_v
marker fitness in fitness in
horizontal vertical
transmission transmission
events (W_h) events (W_v)
cfp no 0,0635 0,2622 0,2421
cfp no 0,2093 0,5220 0,4010
cfp no 0,0331 0,2112 0,1569
cfp 30s 0,1596 0,3026 0,5273
cfp 30s 0,3798 0,4677 0,8119
cfp 30s 0,3143 0,3372 0,9320
cfp 24h 0,6232 0,2397 2,5998
cfp 24h 0,4000 0,3776 1,0592
cfp 24h 0,2976 0,1973 1,5084
cfp 24h-wet 1,3089 0,5837 2,2426
cfp 24h-wet 1,3744 0,5429 2,5315
cfp 24h-wet 1,7121 0,4950 3,4590
yfp no 0,1453 0,1063 1,3672
yfp no 0,0962 0,0588 1,6354
yfp no 0,1361 0,2391 0,5692
yfp 30s 0,2171 0,0472 4,5967
yfp 30s 0,1543 0,1172 1,3169
yfp 30s 0,1644 0,0445 3,6927
yfp 24h 0,2747 0,1686 1,6297
yfp 24h 0,2731 0,0952 2,8690
yfp 24h 0,2839 0,1608 1,7656
yfp 24h-wet 5,3639 0,7896 6,7932
yfp 24h-wet 1,6953 0,7391 2,2938
yfp 24h-wet 2,7898 0,7855 3,5515
==================================
Data Figure S3
==================================
		mut857	total
Mixing	Day	marker	prevalence
no	1	yfp	0.1805
no	1	yfp	0.15592
no	1	yfp	0.81864
no	1	cfp	0.25518
no	1	cfp	0.18692
no	1	cfp	0.2121
30s	1	yfp	0.2144
30s	1	yfp	0.22266
30s	1	yfp	0.19684
30s	1	cfp	0.24354
30s	1	cfp	0.1845
30s	1	cfp	0.29372
24h	1	yfp	0.18698
24h	1	yfp	0.29676
24h	1	yfp	0.22
24h	1	cfp	0.25244
24h	1	cfp	0.18444
24h	1	cfp	0.16352
24h-wet	1	yfp	0.67024
24h-wet	1	yfp	0.90842
24h-wet	1	yfp	0.88184
24h-wet	1	cfp	0.29112
24h-wet	1	cfp	0.82436
24h-wet	1	cfp	0.77724
no	2	yfp	0.15076
no	2	yfp	0.2312
no	2	yfp	0.24126
no	2	cfp	0.28628
no	2	cfp	0.32228
no	2	cfp	0.21228
30s	2	yfp	0.88218
30s	2	yfp	0.863
30s	2	yfp	0.82154
30s	2	cfp	0.92146
30s	2	cfp	0.88722
30s	2	cfp	0.9211
24h	2	yfp	0.79434
24h	2	yfp	0.72104
24h	2	yfp	0.72556
24h	2	cfp	0.9453
24h	2	cfp	0.64904
24h	2	cfp	0.92002
24h-wet	2	yfp	0.94362
24h-wet	2	yfp	0.9729
24h-wet	2	yfp	0.8728
24h-wet	2	cfp	0.9493
24h-wet	2	cfp	0.88762
24h-wet	2	cfp	0.82658
no	3	yfp	0.21092
no	3	yfp	0.17634
no	3	yfp	0.13702
no	3	cfp	0.22024
no	3	cfp	0.20386
no	3	cfp	0.22812
30s	3	yfp	0.79034
30s	3	yfp	0.70026
30s	3	yfp	0.45196
30s	3	cfp	0.24916
30s	3	cfp	0.84404
30s	3	cfp	0.6282
24h	3	yfp	0.77916
24h	3	yfp	0.62932
24h	3	yfp	0.35672
24h	3	cfp	0.67654
24h	3	cfp	0.59186
24h	3	cfp	0.51706
24h-wet	3	yfp	0.76438
24h-wet	3	yfp	0.94966
24h-wet	3	yfp	0.81232
24h-wet	3	cfp	0.85366
24h-wet	3	cfp	0.90054
24h-wet	3	cfp	0.92738
